# Supplementary material for: p57Kip2 Phosphorylation Modulates Its Localization, Stability, and Interactions
Source: Int J Mol Sci. 2024 Oct 17;25(20):11176. doi: 10.3390/ijms252011176 (PMC11508627; doi:10.3390/ijms252011176)
Supplement: Supplementary file 1 [file ijms-25-11176-s001.zip]

Archive with 1 entries (1 files):
- ijms-3249062-supplementary.pdf
